# Supplementary material for: Efficacy of radioactive iodine therapy with concomitant antithyroid drugs in Japanese patients with Graves’ disease: a retrospective observational study
Source: BMC Res Notes. 2025 Nov 12;18:476. doi: 10.1186/s13104-025-07558-9 (PMC12613672; doi:10.1186/s13104-025-07558-9)
Supplement: Supplementary file 5 — Supplementary Material 5 [file 13104_2025_7558_MOESM5_ESM.xlsx]

## Sheet: matched-data
Gender	Age	Smoking	Cre	TSH	FT4	FT3	TRAb	Tyroid_Vol	MMI	PTU	ATD_total_dose	KI	DiscontinueIOD	RAIU_3hr	I_131	CATD_treat_flag	FT4_AfterRI	FT3_AfterRI	Cure_witin_6M	Cure_in_6to12M	Cure_witin_1year	Cure_After_12M	Cure_for_2ndRI
0	40s	1	0.85	0	1.49	4.1	8.3	38.5	1	0	1200	0	7	65.8	13	0	2.26	5	1	0	1	0	0
0	40s	1	0.66	0	3.67	8.1	5.8	31.5	0	0	0	50	11	33.9	13	0	3.41	6.3	1	0	1	0	0
1	30s	0	0.63	4.73	0.94	3	1.3	36.1	1	0	400	0	11	53	13	0	1.06	2.6	1	0	1	0	0
1	60s	1	0.25	0	1.87	5	19.5	43.8	1	0	100	50	6	45	13	0	2.63	5.6	1	0	1	0	0
1	40s	0	0.56	1.01	1.22	2.7	9.3	23.1	0	1	300	0	11	30.3	10	0	1.31	3.5	1	0	1	0	0
0	30s	1	0.81	0.514	1.13	3.6	3.3	65.8	1	0	600	0	11	49.6	13	0	1.21	4	1	0	1	0	0
0	40s	1	0.55	0.008	2.07	4.5	4.6	68.6	0	0	0	100	7	41.9	13	0	1.58	3.6	0	0	0	1	0
1	20s	0	0.55	1.11	0.99	3	3.7	63.3	1	0	300	0	11	95.1	13	0	0.97	2.7	1	0	1	0	0
0	40s	1	0.74	0.964	1.67	3.4	21.5	46	1	0	200	0	7	35.3	13	0	1.81	1.3	1	0	1	0	0
0	30s	0	0.7	0.895	1.06	2.8	6.9	52.7	1	0	100	50	10	29.5	13	0	1.08	2.7	1	0	1	0	0
0	30s	1	0.64	0.008	0.79	2.4	26.6	78.8	1	0	600	50	8	71.5	13	0	1.11	3.2	0	0	0	1	0
1	40s	0	0.5	0	3.13	7	4.3	81.7	0	0	0	100	6	22.5	13	0	4.28	8.8	1	0	1	0	0
0	60s	0	0.71	0.008	1.47	4.8	12.9	79.9	1	0	300	0	11	47.8	13	0	3.42	11	0	0	0	0	1
0	40s	1	0.75	0	1.17	4.9	1.3	62.6	0	1	200	100	7	15.1	13	0	1.32	4.1	1	0	1	0	0
0	30s	0	0.72	5.73	0.89	3.2	89.7	112.6	1	0	50	0	7	44.2	13	0	0.5	2.1	1	0	1	0	0
0	30s	0	0.72	0.291	0.71	1.7	2.3	38.5	0	1	100	50	7	12	13	1	2.68	5.6	0	0	0	0	1
1	20s	0	0.44	0	1.12	5.6	31.3	129.6	1	0	400	100	8	66.6	13	1	1.29	5.9	0	0	0	1	0
1	20s	0	0.66	7.96	1.04	2.9	1.2	65.5	1	0	600	0	7	59.4	13	1	0.04	0.8	0	1	1	0	0
1	50s	0	0.53	0	1.09	2.4	11.1	41.5	0	1	900	100	9	46.9	13	1	1.34	3.3	0	1	1	0	0
0	60s	0	1.02	0.021	1.69	3.7	3.9	70.6	0	1	500	0	9	16.2	13	1	1.3	3.5	0	0	0	0	1
0	40s	1	0.88	24.2	0.36	2.4	33.9	73.7	0	1	600	50	8	62.2	13	1	0.93	3.6	0	0	0	0	1
1	40s	0	0.54	0	2.96	5.09	22.7	29.2	1	0	1200	0	11	30.1	10	1	2.86	5.57	1	0	1	0	0
0	60s	1	0.75	0	2.7	7.8	7.5	75.3	0	1	400	100	11	36.4	13	1	2.27	6	0	0	0	0	1
0	20s	0	0.66	0	1.71	9.5	135	79.4	0	1	200	100	8	42.4	13	1	2.95	13.4	0	0	0	0	1
1	50s	0	0.48	0	1.58	5.5	39.3	75.4	1	0	600	50	7	43.1	13	1	0.77	2.3	0	0	0	0	1
1	20s	0	0.44	0	1.39	5.5	36.9	69.3	1	0	800	50	7	39.9	13	1	2.61	11.6	0	0	0	0	1
1	60s	0	0.47	0	0.52	4.1	117.5	87.1	1	0	600	0	7	56.7	13	1	0.06	1.1	0	1	1	0	0
1	30s	0	0.68	0.568	1.1	3	32.5	28.8	1	0	500	0	7	8.6	13	1	0.9	3	0	0	0	0	1
1	60s	0	0.58	0.466	0.56	4.1	39.2	69	1	0	300	0	7	43.2	13	1	0.55	3	0	0	0	1	0
1	40s	0	0.57	3.18	0.91	2.5	3.6	74.1	1	0	600	100	11	34.9	13	1	0.34	1.9	0	0	0	0	1
